# Supplementary material for: Trichomonosis in Greenfinches (Chloris chloris) in the Netherlands 2009–2017: A Concealed Threat
Source: Front Vet Sci. 2019 Nov 29;6:425. doi: 10.3389/fvets.2019.00425 (PMC6896826; doi:10.3389/fvets.2019.00425)
Supplement: Supplementary file 4 [file Data_Sheet_2.xlsx]

## Sheet: Legend
Category	Heading	Legend
1. IDENTIFICATION & GREENFINCH INFORMATION	Specimen_no	The number of the specimen received between 1 August 2009 and June 2017 in order of investigation
1. IDENTIFICATION & GREENFINCH INFORMATION	Event_no	The number of the event investigated between 1 August 2009 and June 2017 in order of investigation
1. IDENTIFICATION & GREENFINCH INFORMATION	Glims_no	Internal identification number
1. IDENTIFICATION & GREENFINCH INFORMATION	Date_received	The date the specimen was received for post-mortem examination (date of death will be one or two days earlier)
1. IDENTIFICATION & GREENFINCH INFORMATION	Location	The (closest) city (to) where the specimen was found
2. TRICHOMONAD STATUS	Cytology	nd = no cytology performed; + = Trichomonas sp. observed microsopically during cytology; - = Trichomonas sp. not observed microscopically during cytology
2. TRICHOMONAD STATUS	Histology	nd = no histology performed; + = Trichomonas sp. observed microsopically in HE slide; - = Trichomonas sp. not observed microscopically in HE slide
2. TRICHOMONAD STATUS	Hanging drop	nd = no culture performed; + = Trichomonas sp. observed microsopically in hanging drop after culture; - = Trichomonas sp. not observed microscopically in hanging drop after culture; +/- = Trichomonas sp. initially observed microscopically in hanging drop after culture but then the culture died
2. TRICHOMONAD STATUS	Number of tests performed	the number of tests performed out of the three tests avaialble (cytology, histlogy and hanging drop)
2. TRICHOMONAD STATUS	Trichomonad_status	the conclusion with regards to the trichomonad status
3. PATHOLOGY	Visible macroscopic lesions	nd = too autolytic; + = macroscopic lesions present; - = macroscopic lesions not seen; (withseeds) = with seeds adhering to the mucosa
3. PATHOLOGY	Condition	body condition
3. PATHOLOGY	COD_category	T = trichomonosis; Tp = trichomonads present; (+HD) = with haemorrhagic necrosis; O = other significant lesion (the nature of which is then given); NA = not available
4. SCORING	Organ_scored	NA= not applicable; nd = not determined (reason is given in brackets)
4. SCORING	Depth ulcera/extent necrosis	0 = absent; 1 = epithelium only; 2 = epithelium and submucosa; 3 = transmural; nd = not determined; na (score) = not a trichomonad case, scored as a control
4. SCORING	Type and count inflammatory cells (macrophages)	0 = none or just one; 1 = < 5% of tissue; 2 = 5-50% of tissue; 3 = >50% of tissue; nd = not determined; na (score) = not a trichomonad case, scored as a control
4. SCORING	Type and count inflammatory cells (HFG)	0 = none or just one; 1 = < 5% of tissue; 2 = 5-50% of tissue; 3 = >50% of tissue; nd = not determined; na (score) = not a trichomonad case, scored as a control
4. SCORING	Presence bacteria	0 = absent; 1 = present; nd = not determined; na (score) = not a trichomonad case, scored as a control
5. PARTIAL GENOTYPING PELLET	PCR ITS1/5,8S/ITS2	as GQ150752 = 100% homology with GenBanK accession number GQ150752
5. PARTIAL GENOTYPING PELLET	PCR Fe-hydrogenase	as JF681136 = 100% homology with GenBanK accession number JF681136
5. PARTIAL GENOTYPING PELLET	Clade	A1 = Trichomonas gallinae subtype A1; Substitution = one of the three strains differing on position 135 compared to JF681136 (to be replaced by own genbank number)
5. PARTIAL GENOTYPING PELLET	GenBank Accession number	the gene and its GenBank Accession number

## Sheet: data
1. IDENTIFICATION & GREENFINCH INFORMATION					2. TRICHOMONAD STATUS					3. PATHOLOGY			4. SCORING					5. PARTIAL GENOTYPING PELLET
Specimen_no	Event_no	Glims_no	Date_received	Location	Cytology	Histology	Hanging drop	Number of tests performed	Trichomonad_status	Visible macroscopic lesions	Condition	COD category	Organ_scored	Depth ulcera/extent necrosis	Type and count inflammatory cells (macrophages)	Type and count inflammatory cells (HFG)	Presence bacteria	PCR ITS1/5,8S/ITS2	PCR Fe-hydrogenase	Clade	GenBank Accession number
1	1	3090806005	2009-08-06	Vriezenveen	+	+	nd	2	positive	+	cachectic	T	crop	2	1	1	1	nd	nd	nd
2	2	3090818029	2009-08-18	Haaksbergen	nd	+	+	2	positive	-	moderate	T (+ HD)	nd (slide absent)	nd	nd	nd	nd	nd	nd	nd
3	3	3100826037	2010-08-26	Groesbeek	nd	nd	+	1	positive	+	poor	T + O (= campylobacter entertitis)	NA	nd	nd	nd	nd	100% ident. MK172847.1	100% ident. JF681136	A1	ITS1/5,8S/ITS2: MN385401; Fe-hydrogenase: MN385402
4	3	3100827002	2010-08-27	Groesbeek	+	nd	-	2	positive	+	poor	T (+ HD)	NA	nd	nd	nd	nd	nd	nd	nd
5	4	3110215002	2011-02-15	Vierlingsbeek	nd	+	-	2	positive	+	cachectic	Tp + O (= salmonellosis ingluvitis + pneumonia)	nd (autolysis)	nd	nd	nd	nd	nd	nd	nd
6	5	3110302022	2011-03-02	Nunspeet	nd	nd	nd	0	inconclusive	+	cachectic	NA	NA	nd	nd	nd	nd	nd	nd	nd
7	6	3110811003	2011-08-11	Helden	+	+	-	3	positive	-	poor	T	crop	3	0	3	1	nd	nd	nd
8	7	3120111001	2012-01-11	Vlodrop	nd	nd	nd	0	inconclusive	-	good	NA	NA	nd	nd	nd	nd	nd	nd	nd
9	8	3130528007	2013-05-28	Middelbeers	nd	nd	+	1	positive	-	moderate	T + O (= trauma)	NA	nd	nd	nd	nd	nd	nd	nd
10	8	3130528010	2013-05-28	Middelbeers	nd	nd	-	1	inconclusive	+	cachectic	NA	NA	nd	nd	nd	nd	nd	nd	nd
11	8	3130528012	2013-05-28	Middelbeers	nd	+	+	2	positive	+	good	T	nd (autolysis)	nd	nd	nd	nd	100% ident. MK172847.1	100% ident. JF681136	A1
12	9	3130530016	2013-05-30	Noordwolde	nd	nd	+/-	1	positive	-	poor	Tp + O (= atoxoplasmosis)	NA	nd	nd	nd	nd	nd	nd	nd
13	9	3130530017	2013-05-30	Noordwolde	nd	nd	+/-	1	positive	-	poor	Tp + O (= campylobacter entertitis + hepatitis)	NA	nd	nd	nd	nd	nd	nd	nd
14	10	3130813018	2013-08-13	Hengelo	nd	nd	+	1	positive	-	poor	T (+ HD)	NA	nd	nd	nd	nd	100% ident. MK172847.1	100% ident. JF681136	A1
15	11	3130821002	2013-08-21	Hilvarenbeek	nd	inconclusive	+	2	positive	+	poor	T (+ HD)	nd (autolysis)	nd	nd	nd	nd	nd	nd	nd
16	12	3130823002	2013-08-23	Valkenswaard	+	+	nd	2	positive	+	poor	T (+ HD)	crop	2	3	0	1	nd	nd	nd
17	12	3130823029	2013-08-23	Valkenswaard	nd	+	nd	1	positive	+	poor	T (+ HD)	oesophagus/crop	1	2	1	1	nd	nd	nd
18	8*	3131125021	2013-11-25	Middelbeers	nd	+	nd	1	positive	+	cachectic	T (+ HD)	nd (slide absent)	nd	nd	nd	nd	nd	nd	nd
19	13	3140408021	2014-04-08	Zwanenburg	nd	nd	nd	0	inconclusive	-	cachectic	NA	NA	nd	nd	nd	nd	nd	nd	nd
20	13	3140411015	2014-04-11	Zwanenburg	-	+	+	3	positive	+	poor	T + O (= pneumonia + hepatitis)	oesophagus	3	3	3	1	100% ident. MK172847.1	100% ident. JF681136	A1
21	14	3140805023	2014-08-05	Numansdorp	+	nd	+/-	2	positive	+	poor	T (+ HD) + O (= coccidiosis)	NA	nd	nd	nd	nd	nd	nd	nd
22	15	3150605003	2015-06-05	Valthe	nd	inconclusive	nd	1	inconclusive	-	poor	NA	NA	nd	nd	nd	nd	nd	nd	nd
23	16	3150622029	2015-06-22	Sommelsdijk	nd	nd	nd	0	inconclusive	+	cachectic	NA	NA	nd	nd	nd	nd	nd	nd	nd
24	17	3150714005	2015-07-14	Sint Maartensdijk	+	inconclusive	+	3	positive	+	poor	T (+ HD)	crop	2	3	3	1	100% ident. MK172847.1	100% ident. JF681136	A1
25	18	3150723002	2015-07-23	Son en Breugel	nd	+	+/-	2	positive	+	poor	T (+ HD)	crop	1	1	0	1	nd	nd	nd
26	18	3150723003	2015-07-23	Son en Breugel	nd	+	+/-	2	positive	-	poor	T	oesophagus	1	1	0	1	nd	nd	nd
27	19	3150727002	2015-07-27	Son en Breugel	nd	inconclusive	-	2	inconclusive	+	poor	NA	NA	nd	nd	nd	nd	nd	nd	nd
28	20	3150804001	2015-08-04	Son en Breugel	nd	nd	nd	0	inconclusive	-	moderate	NA	NA	nd	nd	nd	nd	nd	nd	nd
29	21	3150925001	2015-09-25	Delft	+	+	+	3	positive	-	poor	T (+ HD)	oesophagus/crop	2	2	2	1	nd	nd	nd
30	22	3160105010	2016-01-05	Oss	nd	-	nd	1	inconclusive	+	cachectic	NA	NA	nd	nd	nd	nd	nd	nd	nd
31	23	3160204021	2016-02-04	Ede	nd	+	nd	1	positive	-	moderate	T	crop	1	1	1	1	nd	nd	nd
32	24	3160211046	2016-02-11	Epe	nd	+	nd	1	positive	+	cachectic	T (+ HD)	oesophagus	3	1	3	1	nd	nd	nd
33	24	3160212001	2016-02-12	Epe	-	+	nd	2	positive	+	cachectic	T	pharynx	2	1	3	1	nd	nd	nd
34	25	3160216005	2016-02-16	Overslag	-	nd	-	2	negative	-	poor	O (= yersiniosis sepsis)	NA	nd	nd	nd	nd	nd	nd	nd
35	26	3160217007	2016-02-17	Almelo	nd	+	nd	1	positive	-	cachectic	T (+ HD)	nd (epithilium missing)	nd	nd	nd	nd	nd	nd	nd
36	27	3160217008	2016-02-17	Epe	nd	nd	nd	0	inconclusive	-	cachectic	NA	NA	nd	nd	nd	nd	nd	nd	nd
37	26	3160219002	2016-02-19	Almelo	-	inconclusive	+	3	positive	+	moderate	T + O (= trauma)	oesophagus	3	0	2	1	100% ident. MK172847.1	100% ident. JF681136	A1
38	28	3160321004	2016-03-21	Ede	nd	+	+	2	positive	+	poor	T	tongue	3	1	3	1	100% ident. MK172847.1	99.89 % ident. JF681136 (1 synomynous substitution)	Substitution	Fe-hydrogenase: MN385403
39	29	3160413005	2016-04-13	Barendrecht	nd	nd	nd	0	inconclusive	- (but seeds)	good	NA	NA	nd	nd	nd	nd	nd	nd	nvt
40	30	3160414005	2016-04-14	Diffelen	nd	inconclusive	nd	1	inconclusive	-	poor	NA	NA	nd	nd	nd	nd	nd	nd	nvt
41	30	3160415002	2016-04-15	Diffelen	-	+	+	3	positive	+	poor	T	crop	3	1	1	0	100% ident. MK172847.1	100% ident. JF681136	A1
42	31	3160425031	2016-04-25	Wageningen	nd	nd	+	1	positive	-	cachectic	Tp (+ HD)	NA	nd	nd	nd	nd	100% ident. MK172847.1	100% ident. JF681136	A1
43	32	3160426001	2016-04-26	Vorstenbosch	nd	nd	+	1	positive	-	cachectic	Tp (+ HD)	NA	nd	nd	nd	nd	100% ident. MK172847.1	100% ident. JF681136	A1
44	32	3160426002	2016-04-26	Vorstenbosch	nd	nd	+	1	positive	-	cachectic	Tp (+ HD) + O (= trauma)	NA	nd	nd	nd	nd	100% ident. MK172847.1	100% ident. JF681136	A1
45	33	3160502007	2016-05-02	Stokkum	nd	-	-	2	negative	+	poor	O (= salmonellosis sepsis)	crop	na (1)	na (1)	na (3)	na (1)	nd	nd	nd
46	34	3160503006	2016-05-03	Zevenhuizen	nd	+	+	2	positive	-	poor	T (+ HD)	nd (epithilium missing)	nd	nd	nd	nd	100% ident. MK172847.1	100% ident. JF681136	A1
47	35	3160504001	2016-05-04	Wapserveen	-	inconclusive	+	3	positive	+	cachectic	T	crop	2	0	3	1	100% ident. MK172847.1	100% ident. JF681136	A1
48	36	3160510025	2016-05-10	Nieuwegein	nd	nd	+	1	positive	-	cachectic	Tp (+ HD)	NA	nd	nd	nd	nd	100% ident. MK172847.1	100% ident. JF681136	A1
49	37	3160511004	2016-05-11	Arnhem	nd	nd	+	1	positive	+	poor	T (+ HD)	NA	nd	nd	nd	nd	100% ident. MK172847.1	100% ident. JF681136	A1
50	38	3160511005	2016-05-15	Gapinge	nd	nd	+	1	positive	-	poor	Tp	NA	nd	nd	nd	nd	100% ident. MK172847.1	100% ident. JF681136	A1
51	38	3160511006	2016-05-15	Gapinge	nd	nd	+	1	positive	+	poor	Tp	NA	nd	nd	nd	nd	100% ident. MK172847.1	100% ident. JF681136	A1
52	37	3160511007	2016-05-11	Arnhem	nd	nd	+	1	positive	+	poor	Tp (+ HD)	NA	nd	nd	nd	nd	100% ident. MK172847.1	100% ident. JF681136	A1
53	39	3160511031	2016-05-11	Ede	nd	nd	nd	0	inconclusive	nd	nd	NA	NA	nd	nd	nd	nd	nd	nd	nd
54	40	3160512008	2016-05-12	Sint Maartensdijk	inconclusive	inconclusive	+	3	positive	+	cachectic	T	crop	3	2	3	1	100% ident. MK172847.1	100% ident. JF681136	A1
55	40	3160512009	2016-05-12	Sint Maartensdijk	nd	nd	+	1	positive	-	cachectic	Tp (+ HD)	NA	nd	nd	nd	nd	100% ident. MK172847.1	100% ident. JF681136	A1
56	41	3160512010	2016-05-12	Dronten	nd	nd	+	1	positive	-	cachectic	Tp + O (= trauma)	NA	nd	nd	nd	nd	100% ident. MK172847.1	100% ident. JF681136	A1
57	42	3160520003	2016-05-20	Lichtenvoorde	+	+	+	3	positive	+	cachectic	T (+ HD)	pharynx	2	0	2	1	100% ident. MK172847.1	100% ident. JF681136	A1
58	42	3160520004	2016-05-20	Lichtenvoorde	+	+	+	3	positive	+	cachectic	T (+ HD) + O (= fungal pneumonia)	pharynx/oesophagus	3	1	1	1	100% ident. MK172847.1	100% ident. JF681136	A1
59	43	3160523040	2016-05-23	Kamerik-Mijzijde	nd	nd	-	1	inconclusive	-	cachectic	NA	NA	nd	nd	nd	nd	nd	nd	nd
60	44	3160527002	2016-05-27	Tiel	nd	nd	+	1	positive	-	poor	T (+ HD)	NA	nd	nd	nd	nd	100% ident. MK172847.1	100% ident. JF681136	A1
61	45	3160531030	2016-05-31	Bosschenhoofd	nd	nd	nd	0	inconclusive	nd	nd	NA	NA	nd	nd	nd	nd	nd	nd	nd
62	46	3160601003	2016-06-03	Surhuisterveen	nd	nd	+	1	positive	nd	nd	Tp	NA	nd	nd	nd	nd	100% ident. MK172847.1	100% ident. JF681136	A1
63	47	3160601004	2016-06-01	Soest	nd	+	+	2	positive	+(with seeds)	poor	T (+ HD)	crop	2	2	2	1	100% ident. MK172847.1	100% ident. JF681136	A1
64	48	3160607001	2016-06-07	Wassenaar	nd	nd	-	1	inconclusive	-	moderate	NA	NA	nd	nd	nd	nd	nd	nd	nd
65	49	3160607002	2016-06-07	Wezep	nd	nd	+	1	positive	+	good	T	NA	nd	nd	nd	nd	100% ident. MK172847.1	100% ident. JF681136	A1
66	50	3160609013	2016-06-09	Boskoop	+	+	+	3	positive	- (but seeds)	poor	T	nd (autolysis)	nd	nd	nd	nd	100% ident. MK172847.1	100% ident. JF681136	A1
67	51	3160610016	2016-06-10	Emmer-Compascuum	nd	+	+	2	positive	-	moderate	T + O (= trauma + pneumonia)	oesophagus	2	1	1	0	100% ident. MK172847.1	100% ident. JF681136	A1
68	52	3160628005	2016-06-28	Baarlo	nd	+	+	2	positive	+(with seeds)	poor	T (+ HD)	crop	3	3	1	1	100% ident. MK172847.1	100% ident. JF681136	A1
69	52	3160628006	2016-06-28	Baarlo	inconclusive	nd	+	2	positive	+(with seeds)	poor	T + O (= trauma)	NA	nd	nd	nd	nd	100% ident. MK172847.1	100% ident. JF681136	A1
70	53	3160628016	2016-06-28	Wassenaar	nd	-	+	2	positive	+	poor	T (+ HD)	crop	1	1	1	1	100% ident. MK172847.1	100% ident. JF681136	A1
71	53	3160628017	2016-06-28	Wassenaar	nd	+	+	2	positive	+	poor	T (+ HD)	crop	2	2	1	1	100% ident. MK172847.1	100% ident. JF681136	A1
72	53	3160628018	2016-06-28	Wassenaar	nd	inconclusive	+	2	positive	+	poor	T (+ HD) + O (= trauma)	oesophagus	2	0	3	1	100% ident. MK172847.1	100% ident. JF681136	A1
73	54	3160629002	2016-06-29	Enschede	nd	+	+	2	positive	+	moderate	T (+ HD)	crop	2	2	3	1	100% ident. MK172847.1	100% ident. JF681136	A1
74	55	3160701019	2016-07-01	Wassenaar	nd	+	+	2	positive	-	cachectic	T	nd (autolysis)	nd	nd	nd	nd	100% ident. MK172847.1	100% ident. JF681136	A1
75	56	3160712004	2016-07-12	Venlo	nd	+	+	2	positive	- (but seeds)	cachectic	T + O (= trauma)	crop	2	1	0	1	100% ident. MK172847.1	100% ident. JF681136	A1
76	56	3160712005	2016-07-12	Venlo	nd	+	+	2	positive	+	cachectic	T	crop	3	0	3	1	100% ident. MK172847.1	100% ident. JF681136	A1
77	57	3160714041	2016-07-14	Waalwijk	+	+	+	3	positive	+(with seeds)	cachectic	T	oesophagus/crop	3	3	3	1	100% ident. MK172847.1	100% ident. JF681136	A1
78	58	3160726019	2016-07-26	Wezep	+	-	+	3	positive	+(with seeds)	cachectic	T	nd (autolysis)	nd	nd	nd	nd	100% ident. MK172847.1	100% ident. JF681136	A1
79	59	3160726020	2016-07-26	Breda	+	+	+	3	positive	+(with seeds)	cachectic	T	crop	3	0	3	1	100% ident. MK172847.1	100% ident. JF681136	A1
80	60	3160727005	2016-07-27	Ameide	+	inconclusive	+	3	positive	+	poor	T (+ HD)	crop	3	0	3	1	100% ident. MK172847.1	100% ident. JF681136	A1
81	61	3160802005	2016-08-02	Boerakker	+	-	+	3	positive	+	cachectic	T	nd (autolysis)	nd	nd	nd	nd	100% ident. MK172847.1	100% ident. JF681136	A1
82	62	3160802031	2016-08-02	Vaassen	-	nd	nd	1	inconclusive	-	poor	NA	NA	nd	nd	nd	nd	nd	nd	nd
83	63	3160819016	2016-08-19	Wijnandsrade	+	+	+	3	positive	+(with seeds)	cachectic	T (+ HD)	crop	3	2	0	1	100% ident. MK172847.1	100% ident. JF681136	A1
84	64	3160819018	2016-08-19	Afferden (Gelderland)	+	+	+	3	positive	+	cachectic	T (+ HD)	crop	3	1	3	1	100% ident. MK172847.1	99.89 % ident. JF681136 (1 synomynous substitution)	Substitution	Fe-hydrogenase: MN385404
85	65	3160822016	2016-08-22	Groningen	nd	nd	nd	0	inconclusive	-	cachectic	NA	NA	nd	nd	nd	nd	nd	nd	nd
86	66	3160822017	2016-08-22	Heerhugowaard	nd	+	+	2	positive	- (but seeds)	cachectic	T	crop	1	1	0	1	100% ident. MK172847.1	100% ident. JF681136	A1
87	66	3160822018	2016-08-22	Heerhugowaard	nd	+	+	2	positive	+	moderate	T (+ HD)	crop	3	1	1	1	100% ident. MK172847.1	100% ident. JF681136	A1
88	67	3160823001	2016-08-23	Andelst	nd	nd	+	1	positive	nd	nd	Tp	NA	nd	nd	nd	nd	100% ident. MK172847.1	100% ident. JF681136	A1
89	67	3160823002	2016-08-23	Andelst	+	+	+	3	positive	+(with seeds)	cachectic	T (+ HD)	crop	3	1	3	1	100% ident. MK172847.1	100% ident. JF681136	A1
90	67	3160823003	2016-08-23	Andelst	-	inconclusive	-	3	inconclusive	-	cachectic	NA	NA	nd	nd	nd	nd	nd	nd	nd
91	67	3160823004	2016-08-23	Andelst	-	inconclusive	+	3	positive	-	poor	T	nd (autolysis)	nd	nd	nd	nd	100% ident. MK172847.1	100% ident. JF681136	A1
92	67	3160823005	2016-08-23	Andelst	+	+	+	3	positive	+	cachectic	T	crop	2	1	2	1	100% ident. MK172847.1	100% ident. JF681136	A1
93	68	3160824012	2016-08-24	Uddel	nd	+	+	2	positive	-	cachectic	T (+ HD)	crop	2	1	1	1	100% ident. MK172847.1	100% ident. JF681136	A1
94	69	3160824013	2016-08-24	Vogelwaarde	nd	+	+	2	positive	-	cachectic	T (+ HD)	crop	1	2	0	1	100% ident. MK172847.1	99.89 % ident. JF681136 (1 synomynous substitution)	Substitution	Fe-hydrogenase: MN385405
95	70	3160830001	2016-08-30	Bunnik	+	+	+	3	positive	+(with seeds)	poor	T + O (= trauma)	crop	2	1	1	1	100% ident. MK172847.1	100% ident. JF681136	A1
96	71	3160830003	2016-08-30	Vaassen	+	-	+	3	positive	+(with seeds)	poor	T	gape	3	3	3	1	100% ident. MK172847.1	100% ident. JF681136	A1
97	72	3160831003	2016-08-31	Ruurlo	+	nd	+	2	positive	+(with seeds)	cachectic	T + O (= pneumonia)	NA	nd	nd	nd	nd	100% ident. MK172847.1	100% ident. JF681136	A1
98	73	3160901005	2016-09-01	Heerhugowaard	+	+	+	3	positive	+	cachectic	T (+ HD)	crop	2	3	0	1	100% ident. MK172847.1	100% ident. JF681136	A1
99	73	3160901007	2016-09-01	Heerhugowaard	+	+	+	3	positive	+	cachectic	T (+ HD)	crop	2	0	2	1	100% ident. MK172847.1	100% ident. JF681136	A1
100	74	3160906003	2016-09-06	Andelst	nd	+	+	2	positive	+	cachectic	T (+ HD) + O (= trauma)	crop	3	0	3	1	100% ident. MK172847.1	100% ident. JF681136	A1
101	75	3160909018	2016-09-09	Jaarsveld	-	-	-	3	negative	-	cachectic	O (= unknown)	crop	na (0)	na (0)	na (0)	na (1)	nd	nd	nd
102	76	3160912044	2016-09-12	Lopik	nd	inconclusive	+	2	positive	-	cachectic	T	nd (slide absent)	nd	nd	nd	nd	100% ident. MK172847.1	100% ident. JF681136	A1
103	77	3160922010	2016-09-22	Vinkeveen	nd	nd	+	1	positive	+(with seeds)	cachectic	T + O (= trauma)	NA	nd	nd	nd	nd	100% ident. MK172847.1	100% ident. JF681136	A1
104	78	3161026002	2016-10-26	Son	nd	+	+	2	positive	+	cachectic	T (+ HD)	gape	2	1	1	1	100% ident. MK172847.1	100% ident. JF681136	A1
105	79	3161103001	2016-11-03	Rijswijk	nd	nd	-	1	inconclusive	-	good	NA	NA	nd	nd	nd	nd	nd	nd	nd
106	80	3161130001	2016-11-30	Heiloo	nd	nd	nd	0	inconclusive	nd	nd	NA	NA	nd	nd	nd	nd	nd	nd	nd
107	81	3161201001	2016-12-01	Exloo	nd	-	-	2	negative	-	good	O (= trauma)	nd (slide absent)	nd	nd	nd	nd	nd	nd	nd
108	82	3161201002	2016-12-01	Vaassen	nd	inconclusive	+	2	positive	-	cachectic	T + O (= trauma)	crop	2	1	1	1	100% ident. MK172847.1	100% ident. JF681136	A1
109	83	3170131002	2017-01-31	Meerlo	nd	nd	+	1	positive	- (but seeds)	cachectic	T (+ HD)	NA	nd	nd	nd	nd	nd	nd	nd
110	84	3170306016	2017-03-06	Arnhem	nd	-	-	2	negative	-	moderate	O (= trauma + dermatitis)	crop	na (1)	na (0)	na (0)	na (0)	nd	nd	nd
111	85	3170317002	2017-03-17	Tilburg	nd	nd	+	1	positive	+	poor	T (+ HD) + O (= trauma)	NA	nd	nd	nd	nd	nd	nd	nd
112	86	3170321021	2017-03-21	Winterswijk	nd	+	+	2	positive	+	cachectic	T (+ HD)	crop	2	3	3	1	nd	nd	nd
113	87	3170407035	2017-04-07	Zeewolde	+	-	+	3	positive	-	cachectic	T (+ HD)	crop	2	1	1	0	nd	nd	nd
114	88	3170410001	2017-04-10	Vaassen	nd	-	-	2	negative	-	moderate	O (= trauma)	crop	na (0)	na (0)	na (0)	na (0)	nd	nd	nd
115	89	3170419036	2017-04-19	Westzaan	nd	+	+	2	positive	-	cachectic	T (+ HD)	crop	3	3	1	1	nd	nd	nd
116	90	3170419037	2017-04-19	Lelystad	-	+	+	3	positive	+(with seeds)	cachectic	T (+ HD)	oesophagus	2	2	2	1	nd	nd	nd
117	90	3170419038	2017-04-19	Lelystad	nd	nd	+	1	positive	-	cachectic	Tp (+ HD)	NA	nd	nd	nd	nd	nd	nd	nd
118	91	3170421002	2017-04-21	Geertruidenberg	+	+	+	3	positive	+(with seeds)	cachectic	T (+ HD)	oesophagus/crop	3	3	3	1	nd	nd	nd
119	92	3170425001	2017-04-25	Gendt	-	inconclusive	+	3	positive	-	cachectic	T (+ HD)	nd (slide absent)	nd	nd	nd	nd	nd	nd	nd
120	93	3170425032	2017-04-25	Zeewolde	nd	+	+	2	positive	-	moderate	T (+ HD)	nd (slide absent)	nd	nd	nd	nd	nd	nd	nd
121	94	3170428001	2017-04-28	Heeze	-	inconclusive	-	3	inconclusive	-	cachectic	NA	NA	nd	nd	nd	nd	nd	nd	nd
122	94	3170428002	2017-04-28	Heeze	-	inconclusive	+	3	positive	-	poor	T (+ HD)	nd (slide absent)	nd	nd	nd	nd	nd	nd	nd
123	95	3170531028	2017-05-31	Groesbeek	nd	inconclusive	+	2	positive	-	cachectic	T (+ HD)	nd (slide absent)	nd	nd	nd	nd	nd	nd	nd
